# Supplementary material for: Orthotopic Glioblastoma Models for Evaluation of the Clinical Target Volume Concept
Source: Cancers (Basel). 2022 Sep 20;14(19):4559. doi: 10.3390/cancers14194559 (PMC9559695; doi:10.3390/cancers14194559)
Supplement: Supplementary file 1 [file cancers-14-04559-s001.zip]

Archive with 1 entries (1 files):
- cancers-1873491-supplementary.pdf
